# Supplementary material for: Osteoporosis and Normocalcemic Primary Hyperparathyroidism (Conservatively or Surgically Managed)
Source: J Clin Med. 2024 Oct 23;13(21):6325. doi: 10.3390/jcm13216325 (PMC11545940; doi:10.3390/jcm13216325)
Supplement: Supplementary file 1 [file jcm-13-06325-s001.zip]

Archive with 1 entries (1 files):
- jcm-3257424-supplementary.pdf
